# Supplementary material for: The Challenges and Strategies towards Healthy Eating during COVID-19 Home Confinement Period among Working Adults with BMI ≥ 25 kg/m2 Enrolled in a Weight Loss Program: Qualitative Findings
Source: Int J Environ Res Public Health. 2022 May 30;19(11):6656. doi: 10.3390/ijerph19116656 (PMC9180068; doi:10.3390/ijerph19116656)
Supplement: Supplementary file 1 [file ijerph-19-06656-s001.zip]

Archive with 1 entries (1 files):
- ijerph-1697389-supplementary.pdf
